# Supplementary material for: Tocochromanol Profiles in Chlorella sorokiniana, Nannochloropsis limnetica and Tetraselmis suecica Confirm the Presence of 11′-α-Tocomonoenol in Cultured Microalgae Independently of Species and Origin
Source: Foods. 2022 Jan 29;11(3):396. doi: 10.3390/foods11030396 (PMC8834470; doi:10.3390/foods11030396)
Supplement: Supplementary file 1 [file foods-11-00396-s001.zip]

Archive with 1 entries (1 files):
- foods-1556938-supplementary.pdf
